# Supplementary material for: An inter-city input-output database distinguishing firm ownership in the Greater China area during 2002–2017
Source: Sci Data. 2025 May 1;12:723. doi: 10.1038/s41597-025-04996-9 (PMC12045996; doi:10.1038/s41597-025-04996-9)
Supplement: Supplementary file 1 — Supplementary Table 1 [file 41597_2025_4996_MOESM1_ESM.xlsx]

## Sheet: Sheet1
No.	Province code	Province name	Prefecture code	Prefecture name
1	11	Beijing	1101	Beijing
2	12	Tianjin	1201	Tianjin
3	13	Hebei	1301	Shijiazhuang
4	13	Hebei	1302	Tangshan
5	13	Hebei	1303	Qinhuangdao
6	13	Hebei	1304	Handan
7	13	Hebei	1305	Xingtai
8	13	Hebei	1306	Baoding
9	13	Hebei	1307	Zhangjiakou
10	13	Hebei	1308	Chengde
11	13	Hebei	1309	Cangzhou
12	13	Hebei	1310	Langfang
13	13	Hebei	1311	Hengshui
14	14	Shanxi	1401	Taiyuan
15	14	Shanxi	1402	Datong
16	14	Shanxi	1403	Yangquan
17	14	Shanxi	1404	Changzhi
18	14	Shanxi	1405	Jincheng
19	14	Shanxi	1406	Shuozhou
20	14	Shanxi	1407	Jinzhong
21	14	Shanxi	1408	Yuncheng
22	14	Shanxi	1409	Xinzhou
23	14	Shanxi	1410	Linfen
24	14	Shanxi	1411	Lvliang
25	15	Inner Mongolia	1501	Hohehot
26	15	Inner Mongolia	1502	Baotou
27	15	Inner Mongolia	1503	Wuhai
28	15	Inner Mongolia	1504	Chifeng
29	15	Inner Mongolia	1505	Tongliao
30	15	Inner Mongolia	1506	Ordos
31	15	Inner Mongolia	1507	Hulunbeier
32	15	Inner Mongolia	1508	Bayannaoer
33	15	Inner Mongolia	1509	Wulanchabu
34	15	Inner Mongolia	1522	Xingan
35	15	Inner Mongolia	1525	Xilinguole
36	15	Inner Mongolia	1529	Alashan
37	21	Liaoning	2101	Shenyang
38	21	Liaoning	2102	Dalian
39	21	Liaoning	2103	Anshan
40	21	Liaoning	2104	Fushun
41	21	Liaoning	2105	Benxi
42	21	Liaoning	2106	Dandong
43	21	Liaoning	2107	Jinzhou
44	21	Liaoning	2108	Yingkou
45	21	Liaoning	2109	Fuxin
46	21	Liaoning	2110	Liaoyang
47	21	Liaoning	2111	Panjin
48	21	Liaoning	2112	Tieling
49	21	Liaoning	2113	Chaoyang
50	21	Liaoning	2114	Huludao
51	22	Jilin	2201	Changchun
52	22	Jilin	2202	Jilin
53	22	Jilin	2203	Siping
54	22	Jilin	2204	Liaoyuan
55	22	Jilin	2205	Tonghua
56	22	Jilin	2206	Baishan
57	22	Jilin	2207	Songyuan
58	22	Jilin	2208	Baicheng
59	22	Jilin	2224	Yanbian
60	23	Heilongjiang	2301	Harbin
61	23	Heilongjiang	2302	Qiqihar
62	23	Heilongjiang	2303	Jixi
63	23	Heilongjiang	2304	Hegang
64	23	Heilongjiang	2305	Shuangyashan
65	23	Heilongjiang	2306	Daqing
66	23	Heilongjiang	2307	Yichun
67	23	Heilongjiang	2308	Jiamusi
68	23	Heilongjiang	2309	Qitaihe
69	23	Heilongjiang	2310	Mudanjiang
70	23	Heilongjiang	2311	Heihe
71	23	Heilongjiang	2312	Suihua
72	23	Heilongjiang	2327	Daxinganling
73	31	Shanghai	3101	Shanghai
74	32	Jiangsu	3201	Nanjing
75	32	Jiangsu	3202	Wuxi
76	32	Jiangsu	3203	Xuzhou
77	32	Jiangsu	3204	Changzhou
78	32	Jiangsu	3205	Suzhou
79	32	Jiangsu	3206	Nantong
80	32	Jiangsu	3207	Lianyungang
81	32	Jiangsu	3208	Huaian
82	32	Jiangsu	3209	Yancheng
83	32	Jiangsu	3210	Yangzhou
84	32	Jiangsu	3211	Zhenjiang
85	32	Jiangsu	3212	Taizhou
86	32	Jiangsu	3213	Suqian
87	33	Zhejiang	3301	Hangzhou
88	33	Zhejiang	3302	Ningbo
89	33	Zhejiang	3303	Wenzhou
90	33	Zhejiang	3304	Jiaxing
91	33	Zhejiang	3305	Huzhou
92	33	Zhejiang	3306	Shaoxing
93	33	Zhejiang	3307	Jinhua
94	33	Zhejiang	3308	Quzhou
95	33	Zhejiang	3309	Zhoushan
96	33	Zhejiang	3310	Taizhou
97	33	Zhejiang	3311	Lishui
98	34	Anhui	3401	Hefei
99	34	Anhui	3402	Wuhu
100	34	Anhui	3403	Bengbu
101	34	Anhui	3404	Huainan
102	34	Anhui	3405	Maanshan
103	34	Anhui	3406	Huaibei
104	34	Anhui	3407	Tongling
105	34	Anhui	3408	Anqing
106	34	Anhui	3410	Huangshan
107	34	Anhui	3411	Chuzhou
108	34	Anhui	3412	Fuyang
109	34	Anhui	3413	Suzhou
110	34	Anhui	3415	Luan
111	34	Anhui	3416	Bozhou
112	34	Anhui	3417	Chizhou
113	34	Anhui	3418	Xuancheng
114	35	Fujian	3501	Fuzhou
115	35	Fujian	3502	Xiamen
116	35	Fujian	3503	Putian
117	35	Fujian	3504	Sanming
118	35	Fujian	3505	Quanzhou
119	35	Fujian	3506	Zhangzhou
120	35	Fujian	3507	Nanping
121	35	Fujian	3508	Longyan
122	35	Fujian	3509	Ningde
123	36	Jiangxi	3601	Nanchang
124	36	Jiangxi	3602	Jingdezhen
125	36	Jiangxi	3603	Pingxiang
126	36	Jiangxi	3604	Jiujiang
127	36	Jiangxi	3605	Xinyu
128	36	Jiangxi	3606	Yingtan
129	36	Jiangxi	3607	Ganzhou
130	36	Jiangxi	3608	Jian
131	36	Jiangxi	3609	Yichun
132	36	Jiangxi	3610	Fuzhou
133	36	Jiangxi	3611	Shangrao
134	37	Shandong	3701	Jinan
135	37	Shandong	3702	Qingdao
136	37	Shandong	3703	Zibo
137	37	Shandong	3704	Zaozhuang
138	37	Shandong	3705	Dongying
139	37	Shandong	3706	Yantai
140	37	Shandong	3707	Weifang
141	37	Shandong	3708	Jining
142	37	Shandong	3709	Taian
143	37	Shandong	3710	Weihai
144	37	Shandong	3711	Rizhao
145	37	Shandong	3712	Laiwu
146	37	Shandong	3713	Linyi
147	37	Shandong	3714	Dezhou
148	37	Shandong	3715	Liaocheng
149	37	Shandong	3716	Binzhou
150	37	Shandong	3717	Heze
151	41	Henan	4101	Zhengzhou
152	41	Henan	4102	Kaifeng
153	41	Henan	4103	Luoyang
154	41	Henan	4104	Pingdingshan
155	41	Henan	4105	Anyang
156	41	Henan	4106	Hebi
157	41	Henan	4107	Xinxiang
158	41	Henan	4108	Jiaozuo
159	41	Henan	4109	Puyang
160	41	Henan	4110	Xuchang
161	41	Henan	4111	Luohe
162	41	Henan	4112	Sanmenxia
163	41	Henan	4113	Nanyang
164	41	Henan	4114	Shangqiu
165	41	Henan	4115	Xinyang
166	41	Henan	4116	Zhoukou
167	41	Henan	4117	Zhumadian
168	41	Henan	4190	Henan other
169	42	Hubei	4201	Wuhan
170	42	Hubei	4202	Huangshi
171	42	Hubei	4203	Shiyan
172	42	Hubei	4205	Yichang
173	42	Hubei	4206	Xiangfan
174	42	Hubei	4207	Ezhou
175	42	Hubei	4208	Jingmen
176	42	Hubei	4209	Xiaogan
177	42	Hubei	4210	Jingzhou
178	42	Hubei	4211	Huanggang
179	42	Hubei	4212	Xianning
180	42	Hubei	4213	Suizhou
181	42	Hubei	4290	Hubei other
182	43	Hunan	4301	Changsha
183	43	Hunan	4302	Zhuzhou
184	43	Hunan	4303	Xiangtan
185	43	Hunan	4304	Hengyang
186	43	Hunan	4305	Shaoyang
187	43	Hunan	4306	Yueyang
188	43	Hunan	4307	Changde
189	43	Hunan	4308	Zhangjiajie
190	43	Hunan	4309	Yiyang
191	43	Hunan	4310	Chengzhou
192	43	Hunan	4311	Yongzhou
193	43	Hunan	4312	Huaihua
194	43	Hunan	4313	Loudi
195	43	Hunan	4331	Xiangxi
196	44	Guangdong	4401	Guangzhou
197	44	Guangdong	4402	Shaoguan
198	44	Guangdong	4403	Shenzhen
199	44	Guangdong	4404	Zhuhai
200	44	Guangdong	4405	Shantou
201	44	Guangdong	4406	Foshan
202	44	Guangdong	4407	Jiangmen
203	44	Guangdong	4408	Zhanjiang
204	44	Guangdong	4409	Maoming
205	44	Guangdong	4412	Zhaoqing
206	44	Guangdong	4413	Huizhou
207	44	Guangdong	4414	Meizhou
208	44	Guangdong	4415	Shanwei
209	44	Guangdong	4416	Heyuan
210	44	Guangdong	4417	Yangjiang
211	44	Guangdong	4418	Qingyuan
212	44	Guangdong	4419	Dongguan
213	44	Guangdong	4420	Zhongshan
214	44	Guangdong	4451	Chaozhou
215	44	Guangdong	4452	Jieyang
216	44	Guangdong	4453	Yunfu
217	45	Guangxi	4501	Nanning
218	45	Guangxi	4502	Liuzhou
219	45	Guangxi	4503	Guilin
220	45	Guangxi	4504	Wuzhou
221	45	Guangxi	4505	Beihai
222	45	Guangxi	4506	Fangchenggang
223	45	Guangxi	4507	Qinzhou
224	45	Guangxi	4508	Guigang
225	45	Guangxi	4509	Yulin
226	45	Guangxi	4510	Baise
227	45	Guangxi	4511	Hezhou
228	45	Guangxi	4512	Hechi
229	45	Guangxi	4513	Laibin
230	45	Guangxi	4514	Chongzuo
231	46	Hainan	4601	Haikou
232	46	Hainan	4602	Sanya
233	46	Hainan	4690	Hainan other
234	50	Chongqing	5001	Chongqing-Urban area
235	50	Chongqing	5090	Chongqing-Suburb area
236	51	Sichuan	5101	Chengdu
237	51	Sichuan	5103	Zigong
238	51	Sichuan	5104	Panzhihua
239	51	Sichuan	5105	Luzhou
240	51	Sichuan	5106	Deyang
241	51	Sichuan	5107	Mianyang
242	51	Sichuan	5108	Guangyuan
243	51	Sichuan	5109	Suining
244	51	Sichuan	5110	Neijiang
245	51	Sichuan	5111	Leshan
246	51	Sichuan	5113	Nanchong
247	51	Sichuan	5114	Meishan
248	51	Sichuan	5115	Yibin
249	51	Sichuan	5116	Guangan
250	51	Sichuan	5117	Dazhou
251	51	Sichuan	5118	Yaan
252	51	Sichuan	5119	Bazhong
253	51	Sichuan	5120	Ziyang
254	51	Sichuan	5132	Aba
255	51	Sichuan	5133	Ganzi
256	51	Sichuan	5134	Liangshan
257	52	Guizhou	5201	Guiyang
258	52	Guizhou	5202	Liupanshui
259	52	Guizhou	5203	Zunyi
260	52	Guizhou	5204	Anshun
261	52	Guizhou	5206	Tongren
262	52	Guizhou	5223	Qianxinan
263	52	Guizhou	5205	Bijie
264	52	Guizhou	5226	Qiandongnan
265	52	Guizhou	5227	Qiannan
266	53	Yunnan	5301	Kunming
267	53	Yunnan	5303	Qujing
268	53	Yunnan	5304	Yuxi
269	53	Yunnan	5305	Baoshan
270	53	Yunnan	5306	Zhaotong
271	53	Yunnan	5307	Lijiang
272	53	Yunnan	5308	Puer
273	53	Yunnan	5309	Lincang
274	53	Yunnan	5323	Chuxiong
275	53	Yunnan	5325	Honghe
276	53	Yunnan	5326	Wenshan
277	53	Yunnan	5328	Xishuangbanna
278	53	Yunnan	5329	Dali
279	53	Yunnan	5331	Dehong
280	53	Yunnan	5333	Nujiang
281	53	Yunnan	5334	Diqing
282	54	Tibet	5401	Lhasa
283	54	Tibet	5403	Changdu
284	54	Tibet	5405	Shannan
285	54	Tibet	5402	Rikaze
286	54	Tibet	5406	Naqu
287	54	Tibet	5425	Ngar
288	54	Tibet	5404	Linzhi
289	61	Shaanxi	6101	Xian
290	61	Shaanxi	6102	Tongchuan
291	61	Shaanxi	6103	Baoji
292	61	Shaanxi	6104	Xianyang
293	61	Shaanxi	6105	Weinan
294	61	Shaanxi	6106	Yanan
295	61	Shaanxi	6107	Hanzhong
296	61	Shaanxi	6108	Yulin
297	61	Shaanxi	6109	Ankang
298	61	Shaanxi	6110	Shangluo
299	62	Gansu	6201	Lanzhou
300	62	Gansu	6202	Jiayuguan
301	62	Gansu	6203	Jinchang
302	62	Gansu	6204	Baiyin
303	62	Gansu	6205	Tianshui
304	62	Gansu	6206	Wuwei
305	62	Gansu	6207	Zhangye
306	62	Gansu	6208	Pingliang
307	62	Gansu	6209	Jiuquan
308	62	Gansu	6210	Qingyang
309	62	Gansu	6211	Dingxi
310	62	Gansu	6212	Longnan
311	62	Gansu	6229	Linxia
312	62	Gansu	6230	Gannan
313	63	Qinghai	6301	Xining
314	63	Qinghai	6302	Haidong
315	63	Qinghai	6322	Haibei
316	63	Qinghai	6323	Huangnan
317	63	Qinghai	6325	Hainan
318	63	Qinghai	6326	Guoluo
319	63	Qinghai	6327	Yushu
320	63	Qinghai	6328	Haixi
321	64	Ningxia	6401	Yinchuan
322	64	Ningxia	6402	Shizuishan
323	64	Ningxia	6403	Wuzhong
324	64	Ningxia	6404	Guyuan
325	64	Ningxia	6405	Zhongwei
326	65	Xinjiang	6501	Urumqi
327	65	Xinjiang	6502	Karamay
328	65	Xinjiang	6504	Turpan
329	65	Xinjiang	6505	Hami
330	65	Xinjiang	6523	Changji
331	65	Xinjiang	6527	Bortala
332	65	Xinjiang	6528	Bayangol Mongol
333	65	Xinjiang	6529	Aksu
334	65	Xinjiang	6530	Kizilsu Kirgiz
335	65	Xinjiang	6531	Kashgar
336	65	Xinjiang	6532	Hotan
337	65	Xinjiang	6540	Ili Kazak
338	65	Xinjiang	6542	Tacheng
339	65	Xinjiang	6543	Altay
340	65	Xinjiang	6590	Xinjiang other
Supplementary Table 1. The full list of prefectural cities in mainland China used in the inter-city IO tables.
