# Supplementary material for: An inter-city input-output database distinguishing firm ownership in the Greater China area during 2002–2017
Source: Sci Data. 2025 May 1;12:723. doi: 10.1038/s41597-025-04996-9 (PMC12045996; doi:10.1038/s41597-025-04996-9)
Supplement: Supplementary file 2 — Supplementary Table 2 [file 41597_2025_4996_MOESM2_ESM.xlsx]

## Sheet: Sheet1
No.	Province code	Province name	Prefecture code	Prefecture name	2002	2007	2012	2017
1	11	Beijing	1101	Beijing	52	48	16	16
2	12	Tianjin	1201	Tianjin	50	50	16	16
3	13	Hebei	1301	Shijiazhuang	51	52	41	16
4	13	Hebei	1302	Tangshan	51	52	42	16
5	13	Hebei	1303	Qinhuangdao	48	48	38	49
6	13	Hebei	1304	Handan	32	50	40	16
7	13	Hebei	1305	Xingtai	2	45	38	16
8	13	Hebei	1306	Baoding	51	53	41	16
9	13	Hebei	1307	Zhangjiakou	2	48	39	16
10	13	Hebei	1308	Chengde	2	2	37	16
11	13	Hebei	1309	Cangzhou	2	49	40	16
12	13	Hebei	1310	Langfang	47	47	38	16
13	13	Hebei	1311	Hengshui	43	43	36	16
14	14	Shanxi	1401	Taiyuan	48	46	2	7
15	14	Shanxi	1402	Datong	47	44	16	16
16	14	Shanxi	1403	Yangquan	2	25	2	2
17	14	Shanxi	1404	Changzhi	2	43	16	16
18	14	Shanxi	1405	Jincheng	39	41	16	16
19	14	Shanxi	1406	Shuozhou	2	34	2	2
20	14	Shanxi	1407	Jinzhong	2	44	2	16
21	14	Shanxi	1408	Yuncheng	2	44	16	16
22	14	Shanxi	1409	Xinzhou	2	37	2	2
23	14	Shanxi	1410	Linfen	2	43	16	16
24	14	Shanxi	1411	Lvliang	2	41	16	16
25	15	Inner Mongolia	1501	Hohehot	47	51	16	7
26	15	Inner Mongolia	1502	Baotou	29	31	2	35
27	15	Inner Mongolia	1503	Wuhai	2	32	16	15
28	15	Inner Mongolia	1504	Chifeng	25	31	2	16
29	15	Inner Mongolia	1505	Tongliao	2	2	16	16
30	15	Inner Mongolia	1506	Ordos	12	16	16	2
31	15	Inner Mongolia	1507	Hulunbeier	2	2	2	2
32	15	Inner Mongolia	1508	Bayannaoer	2	2	16	16
33	15	Inner Mongolia	1509	Wulanchabu	2	2	2	16
34	15	Inner Mongolia	1522	Xingan	2	2	41	16
35	15	Inner Mongolia	1525	Xilinguole	2	2	2	2
36	15	Inner Mongolia	1529	Alashan	2	2	2	35
37	21	Liaoning	2101	Shenyang	52	54	55	16
38	21	Liaoning	2102	Dalian	47	50	16	16
39	21	Liaoning	2103	Anshan	32	36	51	2
40	21	Liaoning	2104	Fushun	2	16	16	38
41	21	Liaoning	2105	Benxi	2	2	16	16
42	21	Liaoning	2106	Dandong	2	38	2	2
43	21	Liaoning	2107	Jinzhou	2	2	2	40
44	21	Liaoning	2108	Yingkou	2	2	2	40
45	21	Liaoning	2109	Fuxin	2	2	16	16
46	21	Liaoning	2110	Liaoyang	2	2	7	34
47	21	Liaoning	2111	Panjin	16	16	16	16
48	21	Liaoning	2112	Tieling	2	2	16	32
49	21	Liaoning	2113	Chaoyang	2	49	16	33
50	21	Liaoning	2114	Huludao	2	2	2	40
51	22	Jilin	2201	Changchun	34	38	16	16
52	22	Jilin	2202	Jilin	48	50	54	16
53	22	Jilin	2203	Siping	44	49	51	16
54	22	Jilin	2204	Liaoyuan	2	2	49	16
55	22	Jilin	2205	Tonghua	2	35	51	16
56	22	Jilin	2206	Baishan	2	2	43	16
57	22	Jilin	2207	Songyuan	2	40	16	16
58	22	Jilin	2208	Baicheng	2	42	16	16
59	22	Jilin	2224	Yanbian	36	48	50	16
60	23	Heilongjiang	2301	Harbin	50	16	2	7
61	23	Heilongjiang	2302	Qiqihar	15	47	41	16
62	23	Heilongjiang	2303	Jixi	2	39	16	7
63	23	Heilongjiang	2304	Hegang	2	2	16	7
64	23	Heilongjiang	2305	Shuangyashan	15	30	16	16
65	23	Heilongjiang	2306	Daqing	2	44	16	7
66	23	Heilongjiang	2307	Yichun	2	16	16	16
67	23	Heilongjiang	2308	Jiamusi	41	39	16	16
68	23	Heilongjiang	2309	Qitaihe	2	2	2	7
69	23	Heilongjiang	2310	Mudanjiang	46	50	2	7
70	23	Heilongjiang	2311	Heihe	2	24	16	16
71	23	Heilongjiang	2312	Suihua	2	20	45	16
72	23	Heilongjiang	2327	Daxinganling	2	2	16	16
73	31	Shanghai	3101	Shanghai	16	50	16	16
74	32	Jiangsu	3201	Nanjing	50	7	53	16
75	32	Jiangsu	3202	Wuxi	47	48	49	16
76	32	Jiangsu	3203	Xuzhou	50	51	53	16
77	32	Jiangsu	3204	Changzhou	48	50	51	16
78	32	Jiangsu	3205	Suzhou	48	16	52	16
79	32	Jiangsu	3206	Nantong	48	40	49	16
80	32	Jiangsu	3207	Lianyungang	47	49	51	16
81	32	Jiangsu	3208	Huaian	2	41	51	16
82	32	Jiangsu	3209	Yancheng	47	49	50	16
83	32	Jiangsu	3210	Yangzhou	48	37	51	49
84	32	Jiangsu	3211	Zhenjiang	34	36	52	16
85	32	Jiangsu	3212	Taizhou	47	49	50	16
86	32	Jiangsu	3213	Suqian	2	2	50	16
87	33	Zhejiang	3301	Hangzhou	48	2	13	16
88	33	Zhejiang	3302	Ningbo	37	51	16	16
89	33	Zhejiang	3303	Wenzhou	46	49	16	16
90	33	Zhejiang	3304	Jiaxing	45	49	16	48
91	33	Zhejiang	3305	Huzhou	48	16	16	48
92	33	Zhejiang	3306	Shaoxing	38	37	37	50
93	33	Zhejiang	3307	Jinhua	12	16	16	16
94	33	Zhejiang	3308	Quzhou	2	16	16	16
95	33	Zhejiang	3309	Zhoushan	28	33	49	43
96	33	Zhejiang	3310	Taizhou1	45	36	16	50
97	33	Zhejiang	3311	Lishui	46	34	16	16
98	34	Anhui	3401	Hefei	14	49	16	16
99	34	Anhui	3402	Wuhu	47	42	51	16
100	34	Anhui	3403	Bengbu	2	41	52	16
101	34	Anhui	3404	Huainan	30	2	33	48
102	34	Anhui	3405	Ma'anshan	2	37	49	54
103	34	Anhui	3406	Huaibei	2	38	50	16
104	34	Anhui	3407	Tongling	2	39	16	16
105	34	Anhui	3408	Anqing	48	35	53	54
106	34	Anhui	3410	Huangshan	2	34	16	16
107	34	Anhui	3411	Chuzhou	2	51	2	54
108	34	Anhui	3412	Fuyang	2	2	16	47
109	34	Anhui	3413	Suzhou1	15	45	47	16
110	34	Anhui	3415	Lu'an	44	37	16	16
111	34	Anhui	3416	Bozhou	2	42	48	16
112	34	Anhui	3417	Chizhou	39	38	34	16
113	34	Anhui	3418	Xuancheng	2	2	35	50
114	35	Fujian	3501	Fuzhou	48	16	16	16
115	35	Fujian	3502	Xiamen	48	50	48	16
116	35	Fujian	3503	Putian	2	2	48	16
117	35	Fujian	3504	Sanming	2	16	16	16
118	35	Fujian	3505	Quanzhou	2	49	51	16
119	35	Fujian	3506	Zhangzhou	2	50	38	51
120	35	Fujian	3507	Nanping	2	49	49	16
121	35	Fujian	3508	Longyan	2	21	53	52
122	35	Fujian	3509	Ningde	3	16	50	16
123	36	Jiangxi	3601	Nanchang	37	33	38	33
124	36	Jiangxi	3602	Jingdezhen	2	47	47	16
125	36	Jiangxi	3603	Pingxiang	2	35	49	48
126	36	Jiangxi	3604	Jiujiang	48	42	52	8
127	36	Jiangxi	3605	Xinyu	41	38	50	4
128	36	Jiangxi	3606	Yingtan	2	39	42	36
129	36	Jiangxi	3607	Ganzhou	2	43	16	6
130	36	Jiangxi	3608	Ji'an	2	53	50	42
131	36	Jiangxi	3609	Yichun1	49	2	16	16
132	36	Jiangxi	3610	Fuzhou1	2	2	49	7
133	36	Jiangxi	3611	Shangrao	46	51	51	16
134	37	Shandong	3701	Jinan	44	51	16	16
135	37	Shandong	3702	Qingdao	42	53	16	16
136	37	Shandong	3703	Zibo	48	53	16	16
137	37	Shandong	3704	Zaozhuang	2	41	2	16
138	37	Shandong	3705	Dongying	40	47	16	16
139	37	Shandong	3706	Yantai	49	52	16	16
140	37	Shandong	3707	Weifang	49	51	16	16
141	37	Shandong	3708	Jining	46	51	16	16
142	37	Shandong	3709	Tai'an	25	42	2	16
143	37	Shandong	3710	Weihai	41	38	2	16
144	37	Shandong	3711	Rizhao	33	27	33	16
145	37	Shandong	3712	Laiwu	41	44	16	16
146	37	Shandong	3713	Linyi	6	7	16	16
147	37	Shandong	3714	Dezhou	12	41	16	16
148	37	Shandong	3715	Liaocheng	34	2	16	16
149	37	Shandong	3716	Binzhou	40	51	16	16
150	37	Shandong	3717	Heze	32	35	2	16
151	41	Henan	4101	Zhengzhou	47	53	16	55
152	41	Henan	4102	Kaifeng	2	46	45	44
153	41	Henan	4103	Luoyang	43	50	53	54
154	41	Henan	4104	Pingdingshan	40	41	52	54
155	41	Henan	4105	Anyang	35	36	47	49
156	41	Henan	4106	Hebi	42	42	46	48
157	41	Henan	4107	Xinxiang	2	15	49	48
158	41	Henan	4108	Jiaozuo	2	35	53	53
159	41	Henan	4109	Puyang	2	2	51	51
160	41	Henan	4110	Xuchang	2	45	40	52
161	41	Henan	4111	Luohe	32	41	35	49
162	41	Henan	4112	Sanmenxia	32	47	52	51
163	41	Henan	4113	Nanyang	48	53	52	51
164	41	Henan	4114	Shangqiu	2	44	34	48
165	41	Henan	4115	Xinyang	2	2	51	50
166	41	Henan	4116	Zhoukou	39	43	47	49
167	41	Henan	4117	Zhumadian	2	42	16	51
168	41	Henan	4190	Henan other	2	2	48	48
169	42	Hubei	4201	Wuhan	46	2	16	16
170	42	Hubei	4202	Huangshi	44	35	16	16
171	42	Hubei	4203	Shiyan	32	16	16	16
172	42	Hubei	4205	Yichang	12	39	2	2
173	42	Hubei	4206	Xiangfan	33	2	15	2
174	42	Hubei	4207	Ezhou	2	2	2	16
175	42	Hubei	4208	Jingmen	2	32	16	16
176	42	Hubei	4209	Xiaogan	2	2	2	16
177	42	Hubei	4210	Jingzhou	34	45	16	16
178	42	Hubei	4211	Huanggang	2	46	40	16
179	42	Hubei	4212	Xianning	2	34	2	5
180	42	Hubei	4213	Suizhou	2	2	35	5
181	42	Hubei	4290	Hubei other	2	2	16	16
182	43	Hunan	4301	Changsha	49	16	16	16
183	43	Hunan	4302	Zhuzhou	2	50	16	16
184	43	Hunan	4303	Xiangtan	2	51	16	16
185	43	Hunan	4304	Hengyang	2	2	2	16
186	43	Hunan	4305	Shaoyang	2	2	16	16
187	43	Hunan	4306	Yueyang	46	51	49	51
188	43	Hunan	4307	Changde	2	7	51	16
189	43	Hunan	4308	Zhangjiajie	2	40	42	47
190	43	Hunan	4309	Yiyang	2	49	16	16
191	43	Hunan	4310	Chenzhou	2	50	52	55
192	43	Hunan	4311	Yongzhou	2	16	16	16
193	43	Hunan	4312	Huaihua	2	2	16	16
194	43	Hunan	4313	Loudi	2	2	2	16
195	43	Hunan	4331	Xiangxi	2	4	16	16
196	44	Guangdong	4401	Guangzhou	48	50	51	50
197	44	Guangdong	4402	Shaoguan	44	49	50	50
198	44	Guangdong	4403	Shenzhen	45	51	51	51
199	44	Guangdong	4404	Zhuhai	43	48	48	49
200	44	Guangdong	4405	Shantou	12	49	50	49
201	44	Guangdong	4406	Foshan	12	50	48	49
202	44	Guangdong	4407	Jiangmen	46	36	47	49
203	44	Guangdong	4408	Zhanjiang	13	8	51	50
204	44	Guangdong	4409	Maoming	12	50	48	47
205	44	Guangdong	4412	Zhaoqing	12	50	51	52
206	44	Guangdong	4413	Huizhou	40	49	51	50
207	44	Guangdong	4414	Meizhou	12	49	49	50
208	44	Guangdong	4415	Shanwei	30	26	42	42
209	44	Guangdong	4416	Heyuan	12	41	49	49
210	44	Guangdong	4417	Yangjiang	12	46	46	47
211	44	Guangdong	4418	Qingyuan	38	49	47	48
212	44	Guangdong	4419	Dongguan	45	46	47	49
213	44	Guangdong	4420	Zhongshan	43	49	49	48
214	44	Guangdong	4451	Chaozhou	12	42	44	44
215	44	Guangdong	4452	Jieyang	40	40	50	49
216	44	Guangdong	4453	Yunfu	12	46	47	48
217	45	Guangxi	4501	Nanning	11	51	50	7
218	45	Guangxi	4502	Liuzhou	37	37	52	42
219	45	Guangxi	4503	Guilin	33	44	47	2
220	45	Guangxi	4504	Wuzhou	2	2	47	7
221	45	Guangxi	4505	Beihai	2	41	16	29
222	45	Guangxi	4506	Fangchenggang	3	2	25	7
223	45	Guangxi	4507	Qinzhou	2	2	45	2
224	45	Guangxi	4508	Guigang	41	38	48	16
225	45	Guangxi	4509	Yulin	2	36	48	31
226	45	Guangxi	4510	Baise	2	7	41	2
227	45	Guangxi	4511	Hezhou	2	2	41	29
228	45	Guangxi	4512	Hechi	11	39	36	7
229	45	Guangxi	4513	Laibin	25	22	39	7
230	45	Guangxi	4514	Chongzuo	2	36	36	2
231	46	Hainan	4601	Haikou	43	34	30	17
232	46	Hainan	4602	Sanya	2	24	27	17
233	46	Hainan	4690	Hainan other	2	2	40	17
234	50	Chongqing	5001	Chongqing	50	54	41	42
235	50	Chongqing	5090	Chongqing-Jiaoxian	2	2	40	40
236	51	Sichuan	5101	Chengdu	39	53	16	16
237	51	Sichuan	5103	Zigong	22	39	16	16
238	51	Sichuan	5104	Panzhihua	29	26	16	16
239	51	Sichuan	5105	Luzhou	2	42	44	16
240	51	Sichuan	5106	Deyang	2	48	16	16
241	51	Sichuan	5107	Mianyang	39	36	2	2
242	51	Sichuan	5108	Guangyuan	48	43	16	16
243	51	Sichuan	5109	Suining	41	48	16	16
244	51	Sichuan	5110	Neijiang	2	2	16	16
245	51	Sichuan	5111	Leshan	31	47	16	16
246	51	Sichuan	5113	Nanchong	2	2	16	16
247	51	Sichuan	5114	Meishan	2	2	2	2
248	51	Sichuan	5115	Yibin	2	43	16	16
249	51	Sichuan	5116	Guangan	2	32	2	2
250	51	Sichuan	5117	Dazhou	2	2	2	16
251	51	Sichuan	5118	Ya'an	3	2	2	2
252	51	Sichuan	5119	Bazhong	2	2	26	16
253	51	Sichuan	5120	Ziyang	2	16	16	16
254	51	Sichuan	5132	Aba	2	2	15	2
255	51	Sichuan	5133	Ganzi	2	9	22	16
256	51	Sichuan	5134	Liangshan	2	3	2	2
257	52	Guizhou	5201	Guiyang	41	38	48	16
258	52	Guizhou	5202	Liupanshui	2	32	16	2
259	52	Guizhou	5203	Zunyi	37	40	45	6
260	52	Guizhou	5204	Anshun	2	2	39	16
261	52	Guizhou	5205	Bijie	2	28	2	16
262	52	Guizhou	5206	Tongren	2	2	16	2
263	52	Guizhou	5223	Qianxinan	2	2	2	7
264	52	Guizhou	5226	Qiandongnan	34	2	41	36
265	52	Guizhou	5227	Qiannan	2	2	2	7
266	53	Yunnan	5301	Kunming	39	39	41	17
267	53	Yunnan	5303	Qujing	2	28	36	17
268	53	Yunnan	5304	Yuxi	2	16	38	17
269	53	Yunnan	5305	Baoshan	2	2	28	17
270	53	Yunnan	5306	Zhaotong	16	2	28	17
271	53	Yunnan	5307	Lijiang	11	2	26	17
272	53	Yunnan	5308	Pu'er	2	2	26	17
273	53	Yunnan	5309	Lincang	2	2	27	17
274	53	Yunnan	5323	Chuxiong	2	2	33	17
275	53	Yunnan	5325	Honghe	2	2	31	17
276	53	Yunnan	5326	Wenshan	2	2	29	17
277	53	Yunnan	5328	Xishuangbanna	2	2	24	17
278	53	Yunnan	5329	Dali	2	27	35	17
279	53	Yunnan	5331	Dehong	2	2	25	17
280	53	Yunnan	5333	Nujiang	2	2	19	17
281	53	Yunnan	5334	Diqing	2	2	19	17
282	54	Tibet	5401	Lhasa	2	16	29	17
283	54	Tibet	5402	Rikaze	2	16	20	17
284	54	Tibet	5403	Changdu	2	16	20	17
285	54	Tibet	5404	Linzhi	2	16	19	17
286	54	Tibet	5405	Shannan	2	16	19	16
287	54	Tibet	5406	Naqu	2	15	19	16
288	54	Tibet	5425	Ngari	2	15	19	16
289	61	Shaanxi	6101	Xi'an	44	50	50	16
290	61	Shaanxi	6102	Tongchuan	2	20	2	16
291	61	Shaanxi	6103	Baoji	30	2	16	16
292	61	Shaanxi	6104	Xianyang	43	2	16	16
293	61	Shaanxi	6105	Weinan	2	2	16	16
294	61	Shaanxi	6106	Yan'an	31	20	21	16
295	61	Shaanxi	6107	Hanzhong	2	2	16	16
296	61	Shaanxi	6108	Yulin	26	16	16	16
297	61	Shaanxi	6109	Ankang	2	2	16	16
298	61	Shaanxi	6110	Shangluo	40	2	16	16
299	62	Gansu	6201	Lanzhou	41	47	33	50
300	62	Gansu	6202	Jiayuguan	23	19	2	16
301	62	Gansu	6203	Jinchang	30	33	2	39
302	62	Gansu	6204	Baiyin	16	11	2	16
303	62	Gansu	6205	Tianshui	34	44	41	41
304	62	Gansu	6206	Wuwei	2	41	16	16
305	62	Gansu	6207	Zhangye	15	37	36	16
306	62	Gansu	6208	Pingliang	2	39	16	36
307	62	Gansu	6209	Jiuquan	10	11	2	46
308	62	Gansu	6210	Qingyang	33	33	2	35
309	62	Gansu	6211	Dingxi	2	11	16	32
310	62	Gansu	6212	Longnan	2	11	2	27
311	62	Gansu	6229	Linxia	2	11	12	26
312	62	Gansu	6230	Gannan	2	19	7	21
313	63	Qinghai	6301	Xining	40	45	41	17
314	63	Qinghai	6302	Haidong	2	2	28	17
315	63	Qinghai	6322	Haibei	2	2	22	17
316	63	Qinghai	6323	Huangnan	2	2	19	17
317	63	Qinghai	6325	Hainan	2	2	23	17
318	63	Qinghai	6326	Guoluo	2	2	17	16
319	63	Qinghai	6327	Yushu	2	2	17	16
320	63	Qinghai	6328	Haixi	2	2	26	17
321	64	Ningxia	6401	Yinchuan	36	44	45	7
322	64	Ningxia	6402	Shizuishan	28	2	25	24
323	64	Ningxia	6403	Wuzhong	2	27	2	16
324	64	Ningxia	6404	Guyuan	2	2	2	31
325	64	Ningxia	6405	Zhongwei	2	2	19	21
326	65	Xinjiang	6501	Urumqi	42	48	16	16
327	65	Xinjiang	6502	Karamay	2	19	16	33
328	65	Xinjiang	6504	Turpan	6	19	33	36
329	65	Xinjiang	6505	Hami	2	26	16	33
330	65	Xinjiang	6523	Changji	2	29	41	43
331	65	Xinjiang	6527	Bortala	2	7	15	27
332	65	Xinjiang	6528	Bayangol Mongol	36	6	16	16
333	65	Xinjiang	6529	Aksu	44	2	16	49
334	65	Xinjiang	6530	Kizilsu Kirgiz	2	2	2	28
335	65	Xinjiang	6531	Kashgar	2	2	33	41
336	65	Xinjiang	6532	Hotan	2	2	2	23
337	65	Xinjiang	6540	Ili Kazak	47	2	16	16
338	65	Xinjiang	6542	Tacheng	2	2	2	16
339	65	Xinjiang	6543	Altay	2	2	2	27
340	65	Xinjiang	6590	Xinjiang other	2	2	16	36
Supplemantary Table 2 . A summary of the numbers of sector level value-added covered in the City Statistical Yearbooks for 2002, 2007, 2012, and 2017.
